# Supplementary material for: Natural-Product-Inspired Microwave-Assisted Synthesis of Novel Spirooxindoles as Antileishmanial Agents: Synthesis, Stereochemical Assignment, Bioevaluation, SAR, and Molecular Docking Studies
Source: Molecules. 2023 Jun 16;28(12):4817. doi: 10.3390/molecules28124817 (PMC10302753; doi:10.3390/molecules28124817)
Supplement: Supplementary file 1 [file molecules-28-04817-s001.zip]

Archive with 1 entries (1 files):
- molecules-2403296-supplementary.pdf
